# Supplementary material for: The Glycosylphosphatidylinositol biosynthesis pathway in human diseases
Source: Orphanet J Rare Dis. 2020 May 28;15:129. doi: 10.1186/s13023-020-01401-z (PMC7254680; doi:10.1186/s13023-020-01401-z)
Supplement: Supplementary file 1 — Additional file 1: Supplementary Table S1. The genotype and the clinical data of PIG/PIGP genes. [file 13023_2020_1401_MOESM1_ESM.xlsx]

## Sheet: Sheet1
Supp. Table 1. The genotype and the clinical data of PIG/PIGP genes.
Genes	Codons	Number of cases	Phenotypes	Seizure	GDD/ID	Dysmorphism	Congenital anomalies	Hypotonia	Nystagmus	Hyperphosphatasia	Markers	Ref.
PIGN	c.2126 G>A homo	7	MCAHS1	6/7	7/7	7/7	6/7	7/7	N	+	N	Maydan et al. 2011
PIGN	c.808T>C	2	MCAHS1	2/2	2/2	2/2	1/2	2/2	2/2	-	CD16, CD24	Ohba et al. 2014
	c.963 G>A
PIGN	c.1574+1G>A homo	1	FS	N	N	+	+	N	N	N	N	Brady et al. 2014
PIGN	c.406T>G	1	MCAHS1	+	+	+	+	+	-	N	N	Couser et al. 2015
	c.2576C>G
PIGN	c.790G>A	2	MCAHS1	2/2	2/2	-	-	2/2	2/2	-	N	Jezela-Stanek et al. 2016
	c.932T>G
PIGN	c.1966C>T	2	FS	-	-	2/2	2/3	N	N	N	N	McInerney-Leo et al. 2016
	c.1674+1G>C
PIGN	c.694A>T homo	1	FS	-	-	+	+	N	N	N	N
PIGN	c.2340 T>A,	2	MCAHS1	+	+	2/2	1/2	2/2	N	-	N	Fleming et al. 2015
	c.1434+5 G>A
PIGN	c.709G>A	1	MCAHS1	+	+	+	+	+	N	-	N
	c.2411_2412delTAinsAG
PIGN	del exon 7 homo	1	MCAHS1	+	+	+	+	+	+	-	N
PIGN	c.808 T>C,	1	MCAHS1	+	+	+	-	+	+	N	CD16, CD24	Nakagawa et al. 2015
	del exons 2–14
PIGN	c.755A>T homo	1	MCAHS1	+	+	+	-	+	+	N	CD24	Khayat et al. 2016
PIGN	c.181G > T	1	MCAHS1	+	+	-	-	+	N	N	FLAER, CD59	Thiffault et al. 2017
	c.284G > A
PIGN	c.963G>A	1	MCAHS1	+	+	N	+	+	N	N	N	Xu et al. 2017
	c.2773A>T
PIGN	chr18: 59819870-59824934del homo	4	FS	-	-	4/4	4/5	N	N	0/1	N	Alessandri et al. 2018
PIGN	c.421dup homo	2	FS	-	-	2/2	2/3	N	N	N	N
Abbreviations: +, present; -, absent; N= not recorded; DD/ID= developmental delay/intellectual disability; MCAHS= multiple congenital anomalies-hypotonia-seizures syndrome; CDH= congenital diaphragmatic hernia; FS= Fryns syndrome.
Genes	Codons	Number of cases	Phenotypes	Seizure	GDD/ID	Dysmorphism	Congenital anomalies	Hypotonia	Nystagmus	Hyperphosphatasia	Markers	Ref.
PIGA	c.1234C>T	7	MCAHS2/FCCS	5/5	3/3	5/5	7/7	5/5	N	2/7	CD59	Johnston et al. 2012; Fauth et al. 2015; Kato et al. 2013
PIGA	c.616A>T	1	MCAHS2	+	+	+	+	-	N	+	CD59, CD14, CD24, CD48	Kato et al. 2014
PIGA	c.230G>T	2	MCAHS2	2/2	2/2	-	N	-	N	N		Kato et al. 2015
PIGA	c.355C>T	1	MCAHS2	+	+	+	+	+	N	+		Kato et al. 2016
PIGA	c.68dupG	1	MCAHS2	+	+	+	+	N	N	-	N	Soden et al. 2014
PIGA	c.76dupT	1	MCAHS2	+	+	-	N	+	N	N	CD59	Belet et al. 2013
PIGA	c.278C>T	1	MCAHS2	+	+	+	+	+	N	+	N	van der Crabben et al. 2014
PIGA	c.328_330delCCT	3	FCCS	+	+	+	+	+	N	N	CD109	Swoboda et al. 2014
PIGA	c.989G>A	1	MCAHS2	+	+	+	+	+	N	N	CD59, CD14, CD24, FLARE	Tarailo-Graovac et al. 2015
PIGA	c.535A>T	2	MCAHS2	2/2	2/2	-	+	2/2	N	N	N	Joshi et al. 2016
PIGA	c.427A>G	1	MCAHS2	+	+	-	-	-	N	+	N	Kim et al. 2016
PIGA	c.849-5A>G	3	MCAHS2	2/3	2/2	1/1	-	3/3	N	N	N	Yang et al. 2018
PIGA	c.110T>C	2	MCAHS2	2/2	2/2	2/2	-	2/2	-	-	CD16, CD58, CD24, CD14	Xie et al. 2018
PIGA	c.356G>A	1	EIEE	+	+	+	+	+	N	+	N	Lin et al. 2018
PIGA	c.293A>C	1	MCAHS2	+	+	-	-	+	N	N	N	Low et al. 2018
PIGA	c.424G>A	1	MCAHS2	+	+	-	-	+	N	N	N	Olson et al. 2017
PIGA	c.368C>T	1	MCAHS2	+	+	-	-	-	N	-	N	Cash et al. 2019
PIGA	c.1355A>T	1	MCAHS2	+	+	+	-	+	N	-	N	Cash et al. 2019
Abbreviations: FCCS= Ferro-Cerebro-Cutaneous Syndrome.
Genes	Codons	Number of cases	Phenotypes	Seizure	GDD/ID	Dysmorphism	Congenital anomalies	Hypotonia	Nystagmus	Hyperphosphatasia	Markers	Ref.
PIGT	c.550G>A homo	1	MCAHS3	+	+	+	+	-	-	-	CD16, CD24	Yang et al. 2018
PIGT	c.1582G4A	1	MCAHS3	+	+	+	N	N	N	+	CD16, CD59	Pagnamenta et al. 2017
	c.1730dupC
PIGT	c.709G>C homo	2	MCAHS3	2/2	2/2	-	N	N	1/1	1/1	CD59
PIGT	c.1079G>T homo	2	MCAHS3	2/2	2/2	2/2	-	2/2	2/2	-	CD16, CD24, CD48, CD14	Skauli et al. 2016
PIGT	c.918dupC	2	MCAHS3	2/2	2/2	2/2	-	2/2	2/2	­­-	CD16	Lam et al. 2015
	c.1342C>T
PIGT	c.250G>T	1	MCAHS3	+	+	+	-	+	N	+	CD16	Nakashima et al. 2014
	c.1342C>T
PIGT	c.547A>C homo	4	MCAHS3	4/4	4/4	4/4	-	4/4	4/4	4/4	N	Kvarnung et al. 2013
Genes	Codons	Number of cases	Phenotypes	Seizure	GDD/ID	Dysmorphism	Congenital anomalies	Hypotonia	Brachytelephalangy	Hyperphosphatasia	Markers	Ref.
PIGV	c.1022C > A homo	11	HPMRS1	8/11	11/11	11/11	7/11	7/11	10/11	11/11	CD16, FLAER	Horn et al. 2011, Horn et al. 2014, Thompson et al. 2012
PIGV	c.467G>A	1	HPMRS1	+	+	+	+	+	+	+	N	Horn et al. 2011
	c.1022C > A
PIGV	c.1154C>A	2	HPMRS1	-	2/2	2/2	-	N	2/2	2/2	N	Krawitz et al. 2010
	c.1022C > A
PIGV	c.766C>A homo	2	HPMRS1	2/2	2/2	2/2	-	2/2	2/2	2/2	N	Krawitz et al. 2010
PIGV	c.467G >A	2	HPMRS1	2/2	2/2	2/2	2/2	2/2	2/2	2/2	N	Thompson et al. 2012
	c.494C > A
PIGV	c.615C > G	1	HPMRS1	+	+	+	+	+	+	+	N	Xue et al. 2016
	c.854A > G
PIGV	c.905T > C homo	1	HPMRS1	+	N	+	+	N	+	+	N	Krawitz et al. 2010
PIGV	c.1022C > A	1	HPMRS1	+	+	+	+	+	+	+	N
	c.176T > G
PIGV	c.1022C > A	1	HPMRS1	-	N	+	+	+	+	+	N
	c.53G > A
PIGV	c.1022 C>A	1	HPMRS1	+	+	+	+	+	-	+	N	Reynolds et al. 2017
	c.1253 C>A
Abbreviations: HPMRS= hyperphosphatasia with mental retardation syndrome.
Genes	Codons	Number of cases	Phenotypes	Seizure	GDD/ID	Dysmorphism	Hypotonia	Gastrointestinal (Anal atresia, Hirschsprung)	brachytelephalangy	Hyperphosphatasia	Markers	Ref.
PIGO	c.1109A>G	2	HPMRS2	-	2/2	2/2	1/2	2/2	2/2	2/2	CD16, CD24, FLAER	Tanigawa et al. 2017
	c.2497_2498del
PIGO	c.1109A>G	1	HPMRS2	+	+	+	+	+	+	+
	c.2496 Tdel
PIGO	c.1031T>A	2	HPMRS2	2/2	2/2	2/2	2/2	-	2/2	2/2	CD16, CD24, FLAER
	c.1288C>T
PIGO	c.3139A>G	1	HPMRS2	-	+	+	+	+	+	+
	c.1288C>T
PIGO	c.2869C>T	1	HPMRS2	+	+	+	+	+	+	+	CD59, uPAR	Krawitz et al. 2012
	c.3069+5G>A
PIGO	c.2361dup	2	HPMRS2	-	2/2	-	2/2	2/2	2/2	2/2
	c.2869C>T
PIGO	c.355C>T	1	HPMRS2	+	+	+	+	-	+	+	N	Kuki et al. 2013
	c.2497_2498del
PIGO	c.1288C>T	2	HPMRS2	2/2	2/2	-	2/2	1/2	-	-/+	CD16, CD24	Nakamura et al. 2014
	c.389C>A
PIGO	c.765G > A homo	2	HPMRS2	2/2	2/2	1/2	2/2	-	-	1/2	N	Zehavi et al. 2017
PIGO	c.2612A > C	1	HPMRS2	+	+	-	+	+	+	+		Morren et al. 2017
	c.1810dupC
PIGO	c.1306C>T	1	HPMRS2	-	+	+	+	+	+	+	CD59	Pagnamenta et al. 2017
	c.713G>A
PIGO	c.458T> C	1	HPMRS2	+	+	-	+	+	+	+	N	Xue et al. 2016
	c.1355_1356del
PIGO	c.1352T > G	1	HPMRS2	+	+	+	+	+	+	+
	c.1392delinsGA
Genes	Codons	Number of cases	Phenotypes	Seizure	GDD/ID	Dysmorphism	Microcephaly	Hypotonia	Brachytelephalangy	Hyperphosphatasia	Markers	Ref.
PGAP2	c.296A>G homo	2	HPMRS3	-	2/2	-	-	2/2	-	2/2	CD59, DAF	Hansen et al.2013
PGAP2	c.530G>C homo	1	HPMRS3	+	+	-	-	-	-	N
PGAP2	c.46C>T	1	HPMRS3	+	+	-	-	-	-	+	CD59, CD55	Krawitz et al. 2013
	c.479C>T
PGAP2	c.380T>C homo	1	HPMRS3	+	+	+	+	-	-	+
PGAP2	c.554G>A homo	4	HPMRS3	1/4	4/4	-	-	-	-	4/4	N	Perez et al. 2017
PGAP2	c.2T>G	1	HPMRS3	+	+	+	-	+	-	+	CD24, CD14, CD157, CD59	Jezela-Stanek et al. 2016
	c.221G>A
PGAP2	c.191C>T homo	2	HPMRS3	2/2	2/2	-	2/2	-	-	N	N	Naseer et al. 2019
PGAP2	c:881C>T homo	3	HPMRS3	3/3	3/3	2/2	-	N	-	3/3	CD59, DAF	Thompson et al. 2019
Genes	Codons	Number of cases	Phenotypes	Seizure	GDD/ID	Dysmorphism	Congenital anomalies	Hypotonia	Brachytelephalangy	Hyperphosphatasia	Markers	Ref.
PGAP3	c.439dupC	1	HPMRS4	+	+	+	-	+	-	+	CD59, CD16, FLAER	Howard et al. 2014; Sakaguchi1 et al. 2018
	c.914A>G
PGAP3	c.314C>G homo	2	HPMRS4	2/2	2/2	2/2	1/2	2/2	-	+
PGAP3	c.275G>A homo	3	HPMRS4	2/3	3/3	3/3	-	3/3	-	3/3
PGAP3	c.320C>T	1	HPMRS4	+	+	+	-	-	-	+	N	Knaus et al. 2016
	c.558-10G>A
PGAP3	c.402dupC	1	HPMRS4	+	+	+	+	+	-	+	N
	c.558-10G>A
PGAP3	c.861G>T	2	HPMRS4	1/2	2/2	2/2	-	-	-	2/2	N
	c.559C>T
PGAP3	c.320C>T	1	HPMRS4	+	+	+	+	-	-	+	N
	c.914A>G
PGAP3	c.845A>G homo	2	HPMRS4	1/2	2/2	2/2	-	2/2	-	2/2	N
PGAP3	c.851A>G homo	2	HPMRS4	1/2	2/2	2/2	-	2/2	-	2/2	N	Nampoothiri et al. 2017
PGAP3	c.850C>T homo	8	HPMRS4	2/8	8/8	8/8	-	7/8	-	7/7	N	Maddirevula et al. 2018
PGAP3	c.402dupC homo	9	HPMRS4	4/9	9/9	9/9	-	9/9	-	9/9	N	Abdel-Hamid et al. 2018
PGAP3	c.817_820del homo	1	HPMRS4	+	+	+	-	+	-	9/9	N
Genes	Codons	Number of cases	Phenotypes	Seizure	GDD/ID	Dysmorphism	Congenital anomalies	Hypotonia	Brachytelephalangy	Hyperphosphatasia	Markers	Ref.
PIGW	c.211A>C	1	HPMRS5	+	+	+	+	-	-	+	CD24, CD16, FLAER	Chiyonobu et al. 2014
	c.499A>G
PIGW	c.460A > G homo	2	HPMRS5	2/2	2/2	1/2	-	2/2	-	-	CD59, DAF, uPAR	Hogrebe et al. 2016.
PIGW	c.178G > A	1	HPMRS5	+	+	+	-	-	-	+	N	Fu et al. 2019
	c.462A > T
PIGY	c.137T>C homo	2	HPMRS6	2/2	2/2	2/2	2/2	-	2/2	+	CD55, CD59	Ilkovski et al.,2015
PIGY	c.-540G>A homo	2	HPMRS6	2/2	2/2	2/2	2/2	2/2	-	1/2	N
Genes	Codons	Number of cases	Phenotypes	Seizure	GDD/ID	Dysmorphism	Congenital anomalies	ichthyosiform dermatosis	Ear anomalies	Hyperphosphatasia	Markers	Ref.
PIGL	c.36_48del	1	HPMRS	+	+	+	-	-	+	+	CD59, DAF, CD24, CD16, FLAER	Fujiwara et al.,2015
	c.254_255del
PIGL	c.274delC	2	CHIME	2/2	2/2	2/2	2/2	2/2	2/2	N	CD59, FLAER	Ng et al., 2012
	c.500T>C
PIGL	c.500T>C	1	CHIME	+	+	+	+	+	+	N
	c.652C>T
PIGL	c.500T>C	1	CHIME	+	+	+	+	+	+	N
	？
PIGL	c.427-1G>A	1	CHIME	+	+	+	+	+	+	N
	c.500T>C
PIGL	del17p12-p11.2	1	CHIME	+	+	+	+	+	+	N
	c.500T>C
PIGL	48G＞A	1	HPMRS	+	+	+	+	-	+	+	N	Pagnamenta et al., 2017
	336-2A＞G
PIGL	c.500T>C	1	CHIME	+	+	+	+	-	+	N	N	Johnson et al. 2017
	c.426_6654_660 + 3131del
PIGL	c.701G>A	3	CHIME	3/3	3/3	3/3	2/3	3/3	3/3	-	CD59, DAF, CD24, CD16, CD14, FLAER	Mogami et al. 2018
	exon3
PIGL	c.500T >C homo	1	CHIME	+	+	+	+	+	+	+	N	Ceroni et al. 2018
PIGL	c.60G> A	2	HPMRS	2/2	2/2	2/2	-	-	2/2	2/2	N	Altassan et al. 2018
	c.262C> T
PIGL	c.500T >C homo	2	CHIME	-	-	-	-	2/2	-	-	CD24, CD16, FLAER	Onoufriadis et al. 2019
Genes	Codons	Number of reported cases	Phenotype	Seizure	GDD/ID	Dysmorphism	congenital abnormalities	Hypotonia	Nystagmus	Hyperphosphatasia	Markers	Ref.
PIGP	c.74T>C	2	EIEE55	2/2	2/2	2/2	2/2	2/2	-	-	CD55, CD59, CD87, CD16, FLAER	Johnstone et al. 2017
	c.456delA
PGAP1	c.1952 + 1G > T homo	2	GPIBD9	1/2	1/2	N	N	N	1/2	N	N	Novarino et al. 2014
PGAP1	c.1090-2A>G homo	2	GPIBD9	-	2/2	1/2	1/2	1/2	1/2	N	N	Granzow et al. 2015
PGAP1	c.1572 T > A	1	GPIBD9	-	+	+	N	+	N	N	N	Williams et al. 2015
	c.1396C > T
PGAP1	c.274_276del	1	GPIBD9	-	+	+	N	+	+	N	CD59, DAF, uPAR	Bosch et al. 2015
	c.921_925del
PGAP1	c.589_591del homo	2	GPIBD9	1/2	2/2	2/2	N	2/2	N	N	CD59, DAF, CD48	Murakami et al. 2014
PGAP1	c.334_335InsA	2	GPIBD9	1/2	2/2	2/2	N	2/2	-	-	N	Kettwig et al. 2016
	c.1173G >C
Abbreviations: GPIBD= glycosylphosphatidylinositol biosynthesis defect; EIEE= early infantile epileptic encephalopathy.
Genes	Codons	Number of reported cases	Phenotype	Seizure	GDD/ID	Dysmorphism	congenital abnormalities	Hypotonia	Ataxia	Hyperphosphatasia	Markers	Ref.
PIGG	c.928C>T homo	2	GPIBD13	2/2	2/2	-	-	2/2	-	-	CD59, DAF, CD24, CD16, CD24, FLAER, CD48	Makrythanasis et al. 2016
PIGG	c.2261+1G>C homo	2	GPIBD13	1/2	2/2	-	-	-	2/2	-
PIGG	c.2005C>T	1	GPIBD13	+	+	-	-	+	-	-
	microdeletion
PIGG	c.1640G>A homo	2	GPIBD13	2/2	2/2	2/2	-	2/1	2/2	-	CD55, CD59, CD73, CD90	Zhao et al. 2017
Genes	Codons	Number of cases	Phenotype	Seizure	GDD/ID	Dysmorphism	congenital abnormalities	Hypotonia	Nystagmus	Hyperphosphatasia	Markers	Ref.
GPAA1	c.872T>C	2	GPIBD15	2/2	2/2	2/2	2/2	2/2	2/2	-	CD16, FLAER	Nguyen et al. 2017
	c.981_993del
GPAA1	c.152C>T	1	GPIBD15	+	+	+	+	+	-	+
	c.1164þ5C>T
GPAA1	c.920delG	2	GPIBD15	2/2	2/2	2/2	2/2	2/2	2/2	-
	c.1165G>C
GPAA1	c.527G>C homo	3	GPIBD15	-	3/3	+	+	3/3	1/3	-
GPAA1	c.869T>C	2	GPIBD15	2/2	2/2	1/2	2/2	2/2	2/2	-
	c.160_161delinsAA
PIGC	c.61C>T homo	1	GPIBD16	+	+	-	-	-	-	-	CD55, CD16	Edvardson et al. 2017
PIGC	c.635T>C	2	GPIBD16	2/2	2/2	-	-	-	-	-	CD55, CD16, FLAER
	c.566T>G
PIGH	c.1A > T homo	2	GPIBD17	2/2	2/2	2/2	2/2	-	-	-	CD59, DAF, uPAR	Pagnamenta et al. 2017
PIGH	c.307T>C homo	1	GPIBD17	-	+	-	-	+	-	-	CD55, CD59, CD16, FLAER	Nguyen et al. 2018
PIGQ	c.690–2A>G homo	1	EIEE	+	+	+	+	-	-	-	N	Martin et al. 2014
PIGQ	c.968_969delTG	1	GPIBD	+	+	+	+	+	-	+	N	Starr et al. 2019
	c.1199_1201delACT
PIGS	c.690-2A>G homo	6	GPIBD18	4/4	4/4	4/6	-	4/4	3/4	-	CD55, CD59, CD16, FLAER	Nguyen et al. 2018
Genes	Codons	Number of cases	Phenotype	Seizure	GDD/ID	Dysmorphism	dilated superficial facial and abdominal veins	Macrocephaly	venous thrombus	Hyperphosphatasia	Markers	Ref.
PIGM	c.270C>G homo	7	GPIBD1	5/7	2/3	-	4/7	4/7	7/7	N	CD24, CD59, FLAER	Almeida et al. 2006; Pode-Shakked, et al. 2019
